# Supplementary material for: Functional specificity of recurrent inhibition in visual cortex
Source: Neuron. Author manuscript; Available in PMC 2025 Nov 4. (PMC7618320; doi:10.1016/j.neuron.2023.12.013)
Supplement: Supplementary Material [file EMS209709-supplement-Supplementary_Material.zip]

Archive with 2 entries (2 files):
- 1-s2.0-S0896627323009728-mmc2.pdf
- 1-s2.0-S0896627323009728-mmc1.pdf
